# Supplementary material for: Content Validity and Reliability of the Pressure Ulcer Knowledge Test and the Knowledge Level of Portuguese Nurses at Long-Term Care Units: A Cross-Sectional Survey
Source: J Clin Med. 2022 Jan 24;11(3):583. doi: 10.3390/jcm11030583 (PMC8836429; doi:10.3390/jcm11030583)
Supplement: Supplementary file 1 [file jcm-11-00583-s001.zip]

Archive with 1 entries (1 files):
- jcm-1506862-supplementary.pdf
